# Supplementary material for: Linking the maximum reported life span to the aging rate in wild birds
Source: Ecol Evol. 2021 Mar 24;11(10):5682–9. doi: 10.1002/ece3.7471 (PMC8131785; doi:10.1002/ece3.7471)
Supplement: Supplementary file 1 — Appendix S1 [file ECE3-11-5682-s001.csv]

species	the largest reported lifespan (year)	the second largest reported lifespan (year)	body mass (g)	number of ringing recoveries	age at first reproduction (year)	ageing rate	standard deviation
Gavia stellata	23.5833	22.9167	1486	457	4	3.466	3.363
Gavia arctica	27.8333	16.0833	3079.5	79	4	0.253	0.243
Tachybaptus ruficollis	17.5	7.4167	135	548	2	0.111	0.108
Podiceps cristatus	19.25	14.5	673.5	7704	3	0.233	0.229
Podiceps auritus	9	7	453	41	2	0.61	0.583
Podiceps nigricollis	13.0833	7.1667	398	363	2	0.164	0.159
Calonectris diomedea	24.8333	21	535	2414	4	0.458	0.449
Puffinus puffinus	50.9167	49.6667	453.5	5411	6	2.979	2.926
Fulmarus glacialis	43.9167	40.9167	613	1774	8	1.115	1.09
Hydrobates pelagicus	33	21	25.2	18909	4	0.137	0.135
Phalacrocorax carbo	32.0833	27.1667	2283	26560	4	0.366	0.362
Phalacrocorax aristotelis	30.5833	20.1667	1773	15571	4	0.15	0.148
Botaurus stellaris	11.3333	9.3333	1324.5	309	3	0.469	0.454
Ixobrychus minutus	7.8333	6.9167	83.9	950	3	0.507	0.494
Nycticorax nycticorax	17	16.3333	810	477	3	2.443	2.37
Egretta garzetta	22.3333	20.9167	312	1014	2	1.461	1.424
Casmerodius albus	13.75	7.0833	873.5	273	3	0.136	0.132
Ardea cinerea	37.5	35.0833	1443	17366	3	1.014	1
Ardea purpurea	25.4167	15.9167	871.5	930	3	0.194	0.189
Ciconia ciconia	39	34.8333	3448	75106	4	0.503	0.498
Plegadis falcinellus	9.0833	5	649	500	4	0.073	0.071
Cygnus olor	28.8333	28.5833	10735	238028	4	5.694	5.655
Cygnus cygnus	26.6667	26.5	9350	10154	5	10.114	9.959
Anser fabalis	25.5833	19.5833	2786	11143	4	0.237	0.234
Anser brachyrhynchus	40.9167	23.5	2645	5117	4	0.133	0.13
Anser albifrons	25.25	19.1667	2537.5	25910	4	0.209	0.207
Anser erythropus	14.75	14	1761	128	4	2.128	2.047
Anser anser	25.7778	25.75	3308.5	74040	4	49.998	49.519
Branta leucopsis	28.1667	25.9167	1687	4361	3	0.922	0.905
Branta bernicla	28.8333	11	1300	1427	3	0.086	0.084
Tadorna tadorna	24.75	17.75	1152	2586	3	0.238	0.233
Anas penelope	35.1667	14.8333	771.5	6733	2	0.086	0.085
Anas strepera	22.3333	9.5833	917	2428	2	0.094	0.092
Anas crecca	21.5	21.25	341.5	32975	2	5.344	5.281
Anas platyrhynchos	23.25	21.75	1082	96306	2	0.851	0.844
Anas acuta	27.4167	20.4167	946.5	6259	2	0.256	0.252
Anas querquedula	14.6667	14.5833	326	2222	2	14.278	13.971
Anas clypeata	20.3333	14.75	613	3392	2	0.245	0.241
Netta rufina	12.9167	12.0833	1118	352	2	1.583	1.534
Aythya ferina	23.1667	19.4167	823	9035	2	0.406	0.399
Aythya fuligula	45.25	22.1667	701.5	16558	2	0.097	0.096
Aythya marila	15.25	14	1006.5	195	3	1.308	1.262
Somateria mollissima	36.8333	28.6667	2066.5	67740	3	0.233	0.231
Melanitta nigra	16	8.1667	1049	163	3	0.158	0.153
Melanitta fusca	21.4167	19.3333	1824.5	362	3	1.042	1.009
Bucephala clangula	20.9167	16.9167	915.5	8294	3	0.316	0.311
Mergus serrator	21.3333	14.1667	1021.5	681	3	0.227	0.22
Mergus merganser	14.8333	14.1667	1470.5	2363	3	1.612	1.578
Pernis apivorus	29	27.9167	758	567	4	2.613	2.538
Milvus migrans	23.8333	5.75	567	1691	4	0.04	0.039
Milvus milvus	25.6667	20.0833	1080	4765	4	0.287	0.281
Gyps fulvus	17.1667	9.9167	7436	744	5	0.122	0.119
Circus aeruginosus	20.0833	18.25	711.5	2813	3	0.804	0.788
Circus cyaneus	17.0833	15.75	407.5	1187	3	1.036	1.01
Circus pygargus	16.0833	13.8333	315.5	654	3	0.599	0.582
Accipiter gentilis	22	18.75	1024.5	21618	3	0.384	0.379
Accipiter nisus	20.25	19.9167	237.5	24050	2	3.862	3.813
Buteo buteo	28.75	26.8333	875	22760	3	0.926	0.914
Buteo lagopus	18.75	17.6667	956	556	2	1.737	1.687
Aquila chrysaetos	32	31	4263.5	4656	6	2.183	2.143
Pandion haliaetus	26.9167	26.0833	1485.5	7783	4	2.174	2.138
Falco tinnunculus	20.4167	16.4167	184	44325	2	0.274	0.271
Falco columbarius	12.6667	10.6667	190.5	1442	2	0.482	0.471
Falco subbuteo	14.0833	12.0833	209.5	595	2	0.635	0.617
Falco peregrinus	17.3333	16.5833	926.5	3587	3	1.646	1.614
Lagopus muta	11.6667	6.0833	535.5	3	2	0.804	0.837
Tetrao tetrix	12.25	8.5833	1082.5	772	2	0.249	0.242
Tetrao urogallus	9.3333	8.25	2950	403	4	0.541	0.524
Perdix perdix	5.25	5	405.5	1885	2	1.204	1.178
Coturnix coturnix	14.5833	6	96.5	1875	2	0.084	0.082
Rallus aquaticus	8.9167	6.4167	111.5	2415	2	0.208	0.203
Gallinula chloropus	18.5833	12.1667	305	5582	2	0.171	0.168
Fulica atra	20.5833	17.3333	836	57224	2	0.34	0.337
Grus grus	24.25	21.25	5500	9792	6	0.437	0.43
Haematopus ostralegus	43.3333	36.9167	526	33802	4	0.386	0.382
Recurvirostra avosetta	27.8333	24.5	304	2219	3	0.654	0.64
Charadrius dubius	13	12.8333	38.7	4212	3	5.159	5.062
Charadrius hiaticula	20.8333	16	64.1	5802	2	0.281	0.276
Charadrius alexandrinus	19	16.0833	42.3	1594	2	0.524	0.512
Pluvialis apricaria	13.75	12.75	214	2704	3	0.94	0.921
Pluvialis squatarola	25.5833	23.5	250	704	3	1.154	1.123
Vanellus vanellus	24.5	23.5833	218.5	15545	3	1.71	1.687
Calidris canutus	26.6667	25.0833	148	3787	4	1.214	1.19
Calidris alba	18.5833	14	57	798	4	0.29	0.282
Calidris minuta	14.6667	12	21.1	2501	3	0.357	0.35
Calidris maritima	20.75	19.6667	67.6	417	4	1.825	1.769
Calidris alpina	28.8333	24	46.9	24080	3	0.344	0.339
Philomachus pugnax	13.9167	12.25	136	2982	3	0.547	0.536
Lymnocryptes minimus	12.3333	10.0833	50.2	959	2	0.433	0.422
Gallinago gallinago	16.25	16.1667	105	7933	2	13.698	13.475
Gallinago media	5.9167	5.8333	170.5	87	2	7.821	7.506
Scolopax rusticola	15.5	13.75	309.5	4593	2	0.618	0.606
Limosa limosa	23.5833	21.9167	291	2194	3	1.118	1.094
Limosa lapponica	33.0833	31.3333	292.5	882	3	1.799	1.752
Numenius phaeopus	16.0833	14	379.5	370	3	0.718	0.696
Numenius arquata	31.8333	31.5	805.5	4636	3	7.368	7.233
Tringa erythropus	8.5833	8.5	158	301	2	10.158	9.828
Tringa totanus	26.9167	21.75	129	10386	2	0.335	0.33
Tringa nebularia	24.4167	17.1667	187	572	2	0.296	0.287
Tringa ochropus	11.5	8.9167	71.4	368	2	0.393	0.381
Tringa glareola	11.6667	11	67.5	2419	2	1.304	1.276
Arenaria interpres	21.4167	19.6667	136	8072	3	0.803	0.79
Stercorarius parasiticus	31.0833	26	445.5	571	5	0.533	0.518
Catharacta skua	35.9167	34.5	1340	2444	7	1.852	1.813
Larus melanocephalus	22.0833	20.25	256	18166	4	0.686	0.676
Larus ridibundus	32.75	31.8333	284	305806	3	1.803	1.792
Larus audouinii	25	23.4167	535	9599	4	1.003	0.987
Larus canus	33.6667	32.6667	403.5	39589	4	1.975	1.953
Larus fuscus	34.8333	32.1667	771	116976	5	0.654	0.648
Larus argentatus	34.75	33.8333	1085	294866	5	1.809	1.797
Larus marinus	32.75	29.1667	1658.5	13453	6	0.526	0.519
Rissa tridactyla	28.5	26	407.5	3669	5	0.784	0.769
Sterna caspia	30	27.9167	655	4621	5	0.985	0.967
Sterna dougallii	23.8333	21	112	1124	5	0.637	0.621
Sterna hirundo	33	29.75	129.5	22194	5	0.582	0.574
Sterna paradisaea	30.9444	30.9167	110	6658	5	76.552	75.257
Sterna albifrons	23.9167	23.25	57	3425	3	2.748	2.694
Chlidonias niger	21	19.1667	65.3	780	3	1.023	0.996
Uria aalge	42.8333	42	992.5	15290	6	3.262	3.217
Uria lomvia	27.8333	20.5833	964	43	2	0.614	0.587
Alca torda	42	34	726	5379	6	0.335	0.329
Cepphus grylle	29.9167	29	378	3090	4	2.505	2.455
Fratercula arctica	45	40.8333	381	4382	6	0.764	0.749
Columba oenas	12.5833	12.3333	291	3881	2	3.665	3.595
Columba palumbus	17.6667	15.9167	490	6944	2	0.689	0.677
Streptopelia decaocto	17.6667	14.4167	149	4264	2	0.372	0.365
Streptopelia turtur	13.1667	12.1667	132	1152	2	1.103	1.076
Cuculus canorus	12.9167	8.8333	111.5	519	2	0.251	0.243
Tyto alba	17.9167	15.8333	338	62019	2	0.462	0.458
Otus scops	6.9167	6.8333	92	315	2	7.506	7.265
Bubo bubo	27.3333	27.25	2686	7123	3	23.715	23.32
Surnia ulula	16.1667	8.25	320.5	184	2	0.174	0.168
Glaucidium passerinum	6	5.9167	58.5	4138	2	4.127	4.05
Athene noctua	11.0833	10.1667	164	15896	2	0.699	0.689
Strix aluco	22.4444	22.4167	475	28427	2	51.472	50.848
Strix uralensis	23.8333	21.8333	784.5	15806	2	0.774	0.764
Strix nebulosa	16.0833	15.9167	1078.5	395	2	10.346	10.027
Asio otus	17.9167	13.5833	299	6135	2	0.261	0.256
Asio flammeus	20.75	14	346.5	874	2	0.242	0.236
Aegolius funereus	15	12.0833	134	10314	2	0.307	0.302
Caprimulgus europaeus	11.9167	10.0833	67	673	2	0.55	0.535
Apus apus	21.0833	21	37.6	13980	3	16.321	16.087
Alcedo atthis	21	19.0833	35.8	10077	2	0.735	0.724
Merops apiaster	5.9167	5	56.6	700	2	0.419	0.408
Coracias garrulus	9.1667	6.9167	146	126	2	0.41	0.394
Jynx torquilla	6.8333	6.1667	36.5	2721	2	0.618	0.605
Picus canus	7.6667	6.3333	137	337	2	0.472	0.457
Picus viridis	15.0833	12.8333	176	1513	2	0.527	0.515
Dryocopus martius	14	13.5833	321	2332	2	2.649	2.593
Dendrocopos major	12.6667	11.9167	81.6	14589	2	1.029	1.015
Dendrocopos syriacus	10.9167	7	77	97	2	0.283	0.272
Dendrocopos medius	9.3333	6.5	59	575	2	0.236	0.23
Dendrocopos leucotos	15.9167	12.8333	108	563	2	0.463	0.449
Dendrocopos minor	9.8333	8.75	19.8	1509	2	0.668	0.653
Alauda arvensis	10	9.4167	40	3155	2	1.188	1.164
Riparia riparia	10.0833	9	13.5	94495	2	0.434	0.43
Hirundo rustica	11.0833	10.9167	16	66513	2	3.48	3.446
Delichon urbicum	15	14.5	14.5	12358	2	1.948	1.92
Anthus trivialis	8.75	8.1667	23.4	1885	2	1.067	1.043
Anthus pratensis	13.0833	8.75	18.4	5741	2	0.168	0.165
Anthus petrosus	10.9167	10	22.4	1114	2	0.959	0.935
Motacilla flava	8.8333	8.75	17.6	4235	2	7.062	6.929
Motacilla cinerea	8	7.0833	17.6	1968	2	0.578	0.565
Motacilla alba	13.6667	12.3333	27.9	10802	2	0.639	0.629
Bombycilla garrulus	13.5	6.5833	56.4	8296	2	0.087	0.085
Cinclus cinclus	10.5833	10.3333	59.8	16877	2	2.499	2.465
Troglodytes troglodytes	6.8333	6.75	8.9	35924	2	3.931	3.886
Prunella modularis	20.8333	11.6667	19.7	47302	2	0.1	0.099
Prunella collaris	7.6667	7.4167	43.5	126	2	3.422	3.292
Erithacus rubecula	19.3333	17.25	17.7	144737	2	0.469	0.466
Luscinia luscinia	8.8611	8.8333	23.8	4957	2	20.946	20.567
Luscinia megarhynchos	10.9167	9.8333	19.6	19941	2	0.56	0.553
Luscinia svecica	11.4167	8.8333	18.2	11367	2	0.241	0.237
Phoenicurus ochruros	10.1667	6.5833	16.5	3903	2	0.152	0.149
Phoenicurus phoenicurus	10.25	10.1667	14.6	7325	2	7.987	7.855
Saxicola rubetra	6.9444	6.9167	16.6	1709	2	17.348	16.954
Oenanthe oenanthe	10.0833	8	26.5	2846	2	0.306	0.3
Turdus torquatus	9.0833	7.25	109	416	2	0.407	0.395
Turdus merula	21.8333	18.3333	113	159050	2	0.307	0.305
Turdus pilaris	18.0833	12.8333	106	8685	2	0.201	0.198
Turdus philomelos	17.6667	17.5	67.8	35638	2	6.397	6.324
Turdus iliacus	17.3333	15.5	61.2	13796	2	0.593	0.584
Turdus viscivorus	21.25	12.25	117.5	2774	2	0.145	0.142
Locustella luscinioides	9.75	7.8333	13.8	12231	2	0.269	0.265
Acrocephalus melanopogon	11.25	10.25	10.9	17846	2	0.642	0.633
Acrocephalus schoenobaenus	11.8333	10.0833	11.2	103567	2	0.316	0.313
Acrocephalus dumetorum	8	7.75	11.2	567	2	2.719	2.642
Acrocephalus palustris	8.9444	8.9167	11.5	17588	2	18.351	18.101
Acrocephalus scirpaceus	16.9167	14	12.3	217992	2	0.267	0.265
Acrocephalus arundinaceus	10.0833	10	30	19431	2	7.023	6.93
Hippolais polyglotta	8.9167	8.8333	11	1974	2	7.902	7.728
Hippolais icterina	10.8333	10.0833	13.2	3423	2	1.003	0.984
Sylvia nisoria	11.9167	10	22.5	836	2	0.506	0.493
Sylvia curruca	7.9444	7.9167	11.1	11892	2	16.383	16.14
Sylvia communis	9	8.9167	15.1	18381	2	6.113	6.031
Sylvia borin	14.1667	10.1667	18.2	27237	2	0.176	0.174
Sylvia atricapilla	13.8333	11.5833	16.7	83950	2	0.299	0.296
Phylloscopus sibilatrix	10.25	8.8333	9.2	2410	2	0.495	0.484
Phylloscopus collybita	8	7.6667	8.3	52658	2	1.153	1.141
Phylloscopus trochilus	10.8333	8	8.7	61543	2	0.168	0.166
Regulus regulus	5.4167	5.1667	5.6	31078	2	0.913	0.902
Muscicapa striata	11	8.1667	15.9	4608	2	0.227	0.223
Ficedula albicollis	9.8333	9	12.7	3805	2	0.781	0.766
Ficedula hypoleuca	10.9167	9	13.9	48183	2	0.275	0.272
Panurus biarmicus	6.9167	6.4167	14.5	37153	2	0.635	0.628
Aegithalos caudatus	11.0833	10.75	8.6	36634	2	1.825	1.804
Parus palustris	13.1667	11.9167	10.9	14303	2	0.633	0.624
Parus montanus	11.3611	11.3333	10.9	37266	2	22.922	22.662
Parus cristatus	11.5833	10.5833	11.05	6701	2	0.744	0.731
Parus ater	9.4167	8.3333	9.2	23172	2	0.453	0.447
Parus caeruleus	11.5833	9.75	10.6	219093	2	0.273	0.271
Parus major	15.4167	13.9167	18.25	375858	2	0.468	0.465
Sitta europaea	12.8333	11.75	22.6	15060	2	0.71	0.7
Certhia familiaris	8.1667	7.75	9	7609	2	1.154	1.135
Certhia brachydactyla	5.75	5.6667	8.2	5151	2	3.763	3.696
Remiz pendulinus	7.25	7	9.3	10810	2	1.59	1.565
Oriolus oriolus	10.9167	9.8333	79	289	2	1.007	0.974
Lanius collurio	10.0833	8	28.5	8320	2	0.268	0.264
Garrulus glandarius	17	16.9167	168	9157	2	14.185	13.961
Pica pica	21.6667	18.9167	206	5713	3	0.524	0.515
Nucifraga caryocatactes	19.9167	17.1667	172.5	6209	2	0.496	0.488
Pyrrhocorax pyrrhocorax	17.4167	12.5833	287.5	788	2	0.292	0.284
Corvus monedula	20.3333	19.9167	246	13437	3	3.112	3.067
Corvus frugilegus	23.75	22.9167	453.5	8042	3	1.957	1.925
Corvus corone	19.1667	17.8333	570	14583	4	0.816	0.804
Corvus corax	23.25	21.9167	785	10609	5	1.024	1.009
Sturnus vulgaris	22.9167	17	86	81694	2	0.19	0.188
Passer domesticus	19.75	16.25	27.7	62435	2	0.295	0.292
Passer montanus	13.0833	10.8333	22	18947	2	0.322	0.317
Fringilla coelebs	16.3333	15.5	21.4	48915	2	1.108	1.096
Fringilla montifringilla	14.75	12.5	22.6	15027	2	0.385	0.38
Serinus serinus	13.3333	10.1667	11.2	5573	2	0.256	0.251
Carduelis chloris	13.5833	12.9167	26	116887	2	1.033	1.024
Carduelis carduelis	14.0833	11.75	16	16590	2	0.345	0.34
Carduelis spinus	13.5	9.75	13.25	39205	2	0.172	0.17
Carduelis cannabina	9.4167	8.25	19.55	9806	2	0.458	0.451
Carduelis flammea	12.1667	10.6667	13	12988	2	0.476	0.469
Loxia curvirostra	14.25	6.8333	36.4	1361	2	0.109	0.106
Carpodacus erythrinus	8.9444	8.9167	24	2459	2	23.195	22.707
Pyrrhula pyrrhula	12.5833	12.5	21.8	31798	2	8.754	8.65
Coccothraustes coccothraustes	12.5833	10.5833	56.7	6654	2	0.392	0.385
Plectrophenax nivalis	10.1667	9.5	42.2	1194	2	1.209	1.179
Emberiza citrinella	13.25	13	29.7	13783	2	3.36	3.311
Emberiza hortulana	6.8333	5.8333	19.9	283	2	0.565	0.546
Emberiza schoeniclus	12.25	11.25	18.5	73574	2	0.622	0.616
Miliaria calandra	10.5833	9.8333	48.8	917	2	1.172	1.141
